# Supplementary material for: RETSAT Mutation Selected for Hypoxia Adaptation Inhibits Tumor Growth
Source: Front Cell Dev Biol. 2021 Nov 4;9:744992. doi: 10.3389/fcell.2021.744992 (PMC8601408; doi:10.3389/fcell.2021.744992)
Supplement: Supplementary file 1 [file Table2.XLSX]

## Sheet: Sheet1
B16
Ctrl shRNA	1.10792
Ctrl shRNA	0.924795
Ctrl shRNA	0.975988
shRNA#1	0.436166
shRNA#1	0.392737
shRNA#1	0.354796
shRNA#2	0.515798
shRNA#2	0.545076
shRNA#2	0.555527
