# Supplementary material for: RETSAT Mutation Selected for Hypoxia Adaptation Inhibits Tumor Growth
Source: Front Cell Dev Biol. 2021 Nov 4;9:744992. doi: 10.3389/fcell.2021.744992 (PMC8601408; doi:10.3389/fcell.2021.744992)
Supplement: Supplementary file 2 [file Table3.XLSX]

## Sheet: Sheet1
B16
Ctrl shRNA
DAPI	BRDU
251	39	0.155378	15.5378
263	37	0.140684	14.0684
272	38	0.139706	13.9706
259	28	0.108108	10.8108
267	39	0.146067	14.6067
shRNA#1
DAPI	BRDU
295	118	0.4	40
290	98	0.337931	33.7931
305	99	0.32459	32.459
298	95	0.318792	31.8792
290	123	0.424138	42.4138
shRNA#2
DAPI	BRDU
275	80	0.290909	29.0909
325	107	0.329231	32.9231
328	105	0.320122	32.0122
321	104	0.323988	32.3988
319	105	0.329154	32.9154
