# Supplementary material for: RETSAT Mutation Selected for Hypoxia Adaptation Inhibits Tumor Growth
Source: Front Cell Dev Biol. 2021 Nov 4;9:744992. doi: 10.3389/fcell.2021.744992 (PMC8601408; doi:10.3389/fcell.2021.744992)
Supplement: Supplementary file 3 [file Table9.XLSX]

## Sheet: Sheet1
MEF
RETSET Mutant
DAPI	BRDU
183	27	0.147541	14.7541
182	23	0.126374	12.6374
184	23	0.125	12.5
186	25	0.134409	13.4409
240	36	0.15	15
RETSET WT
DAPI	BRDU
146	43	0.294521	29.4521
154	42	0.272727	27.2727
181	55	0.303867	30.3867
227	62	0.273128	27.3128
221	66	0.298643	29.8643
