# Supplementary material for: RETSAT Mutation Selected for Hypoxia Adaptation Inhibits Tumor Growth
Source: Front Cell Dev Biol. 2021 Nov 4;9:744992. doi: 10.3389/fcell.2021.744992 (PMC8601408; doi:10.3389/fcell.2021.744992)
Supplement: Supplementary file 6 [file Table6.XLSX]

## Sheet: Sheet1
B16
PCDH
DAPI	BRDU
207	65	0.31401	31.401
186	61	0.327957	32.7957
234	80	0.34188	34.188
246	91	0.369919	36.9919
178	56	0.314607	31.4607
RETSET WT
DAPI	BRDU
183	44	0.240437	24.0437
124	31	0.25	25
167	39	0.233533	23.3533
108	26	0.240741	24.0741
198	48	0.242424	24.2424
124	25	0.201613	20.1613
RETSET Mutant
DAPI	BRDU
246	40	0.162602	16.2602
86	16	0.186047	18.6047
146	22	0.150685	15.0685
297	56	0.188552	18.8552
158	29	0.183544	18.3544
