# Supplementary material for: RETSAT Mutation Selected for Hypoxia Adaptation Inhibits Tumor Growth
Source: Front Cell Dev Biol. 2021 Nov 4;9:744992. doi: 10.3389/fcell.2021.744992 (PMC8601408; doi:10.3389/fcell.2021.744992)
Supplement: Supplementary file 7 [file Table4.XLSX]

## Sheet: Sheet1
MEF	PCDH		WT		MUT
0	0.1	0.1	0.1	0.1	0.1	0.1
1	0.181	0.198	0.254	0.215	0.129	0.0861
2	0.607	0.642	0.474	0.405	0.287	0.301
3	1.73	1.87	1.27	1.37	0.775	0.823
4	4.23	4.3	2.95	3.3	1.84	1.98
5	8	9.48	6.5	6.98	3.99	4.06
6	12.1	13.4	9.87	9.14	6.93	6.19
