# Supplementary material for: RETSAT Mutation Selected for Hypoxia Adaptation Inhibits Tumor Growth
Source: Front Cell Dev Biol. 2021 Nov 4;9:744992. doi: 10.3389/fcell.2021.744992 (PMC8601408; doi:10.3389/fcell.2021.744992)
Supplement: Supplementary file 8 [file Table1.XLSX]

## Sheet: Sheet1
B16	Ctr shRNA		shRNA#1		shRNA#2
0	0.1	0.1	0.1	0.1	0.1	0.1
1	0.314	0.279	0.268	0.289	0.203	0.246
2	0.617	0.635	0.75	0.612	0.652	0.746
3	2.03	1.98	2.65	2.87	2.97	2.59
4	4.51	4.26	5.68	5.92	5.28	5.15
5	6.06	6.98	10.9	11.1	9.79	9.02
6	9.56	8.2	15.7	17.3	15.81	14.01
