# Supplementary material for: RETSAT Mutation Selected for Hypoxia Adaptation Inhibits Tumor Growth
Source: Front Cell Dev Biol. 2021 Nov 4;9:744992. doi: 10.3389/fcell.2021.744992 (PMC8601408; doi:10.3389/fcell.2021.744992)
Supplement: Supplementary file 9 [file Table10.XLSX]

## Sheet: Sheet1
DMSO	5Aza
0.9221	4.1202
1.0284	3.9704
0.9783	3.6512
