# Supplementary material for: RETSAT Mutation Selected for Hypoxia Adaptation Inhibits Tumor Growth
Source: Front Cell Dev Biol. 2021 Nov 4;9:744992. doi: 10.3389/fcell.2021.744992 (PMC8601408; doi:10.3389/fcell.2021.744992)
Supplement: Supplementary file 10 [file Table5.XLSX]

## Sheet: Sheet1
B16
PCDH	1.07284
PCDH	1.04219
PCDH	0.894369
WT	217.488
WT	300.989
WT	250.772
mutant	211.343
mutant	145.142
mutant	137.106
