# Supplementary material for: RETSAT Mutation Selected for Hypoxia Adaptation Inhibits Tumor Growth
Source: Front Cell Dev Biol. 2021 Nov 4;9:744992. doi: 10.3389/fcell.2021.744992 (PMC8601408; doi:10.3389/fcell.2021.744992)
Supplement: Supplementary file 11 [file Table7.XLSX]

## Sheet: Sheet1
MEF
Ctrl shRNA	1.23768
Ctrl shRNA	0.89729
Ctrl shRNA	0.900446
shRNA#1	0.422155
shRNA#1	0.406846
shRNA#1	0.53165
shRNA#2	0.538195
shRNA#2	0.643465
shRNA#2	0.521729
