# Supplementary material for: RETSAT Mutation Selected for Hypoxia Adaptation Inhibits Tumor Growth
Source: Front Cell Dev Biol. 2021 Nov 4;9:744992. doi: 10.3389/fcell.2021.744992 (PMC8601408; doi:10.3389/fcell.2021.744992)
Supplement: Supplementary file 12 [file Table8.XLSX]

## Sheet: Sheet1
MEF
Ctrl shRNA
DAPI	BRDU
234	43	0.183761	18.3761
232	41	0.176724	17.6724
241	43	0.178423	17.8423
234	41	0.175214	17.5214
180	33	0.183333	18.3333
shRNA#1
DAPI	BRDU
175	55	0.314286	31.4286
169	51	0.301775	30.1775
202	61	0.30198	30.198
286	89	0.311189	31.1189
279	87	0.311828	31.1828
shRNA#2
DAPI	BRDU
302	80	0.264901	26.4901
312	83	0.266026	26.6026
245	65	0.265306	26.5306
186	55	0.295699	29.5699
278	71	0.255396	25.5396
